# Supplementary material for: Immunomodulatory Effect of Human Lactoferrin on Toll-like Receptors 2 Expression as Therapeutic Approach for Keratoconus
Source: Int J Mol Sci. 2022 Oct 15;23(20):12350. doi: 10.3390/ijms232012350 (PMC9604127; doi:10.3390/ijms232012350)
Supplement: Supplementary file 1 [file ijms-23-12350-s001.zip]

Archive with 1 entries (1 files):
- ijms-1929584-supplementary.pdf
